# Supplementary material for: Chronic pain–induced neuronal plasticity in the bed nucleus of the stria terminalis causes maladaptive anxiety
Source: Sci Adv. 2022 Apr 27;8(17):eabj5586. doi: 10.1126/sciadv.abj5586 (PMC9045713; doi:10.1126/sciadv.abj5586)
Supplement: Supplementary file 2 — Data S1 [file sciadv.abj5586_data_s1.zip]

Archive with 1 entries (1 files):
- sciadv.abj5586_data_s1.xlsx
