# Supplementary material for: Chronic pain–induced neuronal plasticity in the bed nucleus of the stria terminalis causes maladaptive anxiety
Source: Sci Adv. 2022 Apr 27;8(17):eabj5586. doi: 10.1126/sciadv.abj5586 (PMC9045713; doi:10.1126/sciadv.abj5586)
Supplement: Supplementary file 2 — Data S1 [file sciadv.abj5586_data_s1.zip › sciadv.abj5586_data_s1.xlsx]

## Sheet: Figure.1
		C. Mechanical threshold
ID	Group	Pre	1w	2w	3w	4w
c1	Sham-ipsilateral	2	2	1.58	2	2
c2	Sham-ipsilateral	2	2	2	2	2
c3	Sham-ipsilateral	2	2	2	2	2
c4	Sham-ipsilateral	2	2	2	1.83	2
c5	Sham-ipsilateral	1.37	2	0.57	1.48	0.71
c6	Sham-ipsilateral	2	2	2	2	2
c7	Sham-ipsilateral	2	2	2	1.09	2
c8	Sham-ipsilateral	2	2	1.83	2	2
c9	Sham-ipsilateral	2	2	2	2	2
c10	Sham-ipsilateral	2	1.1	2	2	2
c11	Sham-ipsilateral	2	2	2	0.7	1.38
c16	Sham-ipsilateral	2	1.69	1.48	2	1.69
c17	Sham-ipsilateral	1.13	1.69	2	2	2
c27	Sham-ipsilateral	1	2	1	2	2
c28	Sham-ipsilateral	2	2	2	2	2
c29	Sham-ipsilateral	2	2	1.83	2	2
c30	Sham-ipsilateral	2	0.83	2	2	1
c31	Sham-ipsilateral	2	2	0.81	0.62	1.83
c32	Sham-ipsilateral	1.83	1.83	1.24	2	2
c33	Sham-ipsilateral	1.48	2	2	2	2
c34	Sham-ipsilateral	2	2	1.83	2	2
c35	Sham-ipsilateral	2	1.83	2	2	2
c36	Sham-ipsilateral	2	2	2	2	2
c1	Sham-contralateral	2	2	2	2	2
c2	Sham-contralateral	2	2	2	2	2
c3	Sham-contralateral	2	2	2	2	2
c4	Sham-contralateral	2	1.69	2	1.83	2
c5	Sham-contralateral	1.38	2	0.91	1	2
c6	Sham-contralateral	2	2	2	2	1.69
c7	Sham-contralateral	2	1.19	2	1.69	1.83
c8	Sham-contralateral	1.83	2	1.83	2	2
c9	Sham-contralateral	1.24	1.19	2	2	2
c10	Sham-contralateral	1.09	2	2	2	0.87
c11	Sham-contralateral	2	2	2	0.71	2
c16	Sham-contralateral	2	2	1.58	2	2
c17	Sham-contralateral	0.57	0.87	2	2	2
c27	Sham-contralateral	2	2	2	2	2
c28	Sham-contralateral	2	2	2	2	2
c29	Sham-contralateral	2	2	2	2	2
c30	Sham-contralateral	1	2	2	2	1.83
c31	Sham-contralateral	1.69	2	2	2	2
c32	Sham-contralateral	2	2	2	2	0.87
c33	Sham-contralateral	2	2	2	2	2
c34	Sham-contralateral	2	0.87	2	2	2
c35	Sham-contralateral	2	2	2	2	2
c36	Sham-contralateral	2	2	2	2	2
1	Nerve injury-ipsilateral	2	0.4	2	0.26	0.33
3	Nerve injury-ipsilateral	2	0.04	0.27	0.7	0.91
4	Nerve injury-ipsilateral	2	2	0.4	0.33	0.81
5	Nerve injury-ipsilateral	2	0.1	0.16	0.28	0.12
6	Nerve injury-ipsilateral	2	0.27	0.4	0.22	0.28
7	Nerve injury-ipsilateral	2	0.49	0.53	0.16	0.22
8	Nerve injury-ipsilateral	1.09	0.12	0.04	0.36	0.22
9	Nerve injury-ipsilateral	1.83	0.41	0.04	0.04	0.16
12	Nerve injury-ipsilateral	2	0.13	0.1	0.53	0.4
13	Nerve injury-ipsilateral	2	0.23	0.04	0.04	0.12
19	Nerve injury-ipsilateral	2	0.04	1.38	0.36	0.7
20	Nerve injury-ipsilateral	2	0.04	0.53	0.32	0.49
33	Nerve injury-ipsilateral	2	0.49	0.16	0.12	0.04
34	Nerve injury-ipsilateral	2	0.57	0.11	0.1	0.12
35	Nerve injury-ipsilateral	2	0.81	0.04	0.07	0.71
45	Nerve injury-ipsilateral	1.24	0.28	0.21	0.04	0.12
46	Nerve injury-ipsilateral	2	0.33	0.23	0.22	0.21
47	Nerve injury-ipsilateral	2	0.28	0.21	0.28	0.12
70	Nerve injury-ipsilateral	2	0.16	0.16	0.16	0.41
71	Nerve injury-ipsilateral	2	0.16	0.49	0.07	0.49
72	Nerve injury-ipsilateral	1.69	0.1	0.04	0.04	0.22
73	Nerve injury-ipsilateral	2	0.1	0.53	0.1	0.12
1	Nerve injury-contralateral	2	1.69	2	2	2
3	Nerve injury-contralateral	2	2	2	0.71	2
4	Nerve injury-contralateral	2	1.19	1.83	0.11	0.28
5	Nerve injury-contralateral	2	2	1.18	1	2
6	Nerve injury-contralateral	2	2	0.62	2	2
7	Nerve injury-contralateral	2	2	0.91	1.83	1.83
8	Nerve injury-contralateral	1.83	2	2	2	2
9	Nerve injury-contralateral	2	0.91	2	2	1.69
12	Nerve injury-contralateral	2	2	2	1.37	1.18
13	Nerve injury-contralateral	2	2	1.24	2	1.83
19	Nerve injury-contralateral	2	2	2	2	2
20	Nerve injury-contralateral	2	0.81	0.81	0.87	2
33	Nerve injury-contralateral	2	2	2	1.09	2
34	Nerve injury-contralateral	2	2	0.62	1.09	0.36
35	Nerve injury-contralateral	2	1	1.13	2	2
45	Nerve injury-contralateral	1.83	2	2	1.09	1.58
46	Nerve injury-contralateral	2	1.38	1.24	2	2
47	Nerve injury-contralateral	2	2	2	0.53	1
70	Nerve injury-contralateral	2	1.51	2	2	1.48
71	Nerve injury-contralateral	2	2	2	1.83	2
72	Nerve injury-contralateral	2	1.51	1.58	1.38	2
73	Nerve injury-contralateral	2	2	2	2	2
		D. Open field test
ID	Group	Time spent in center	Center entries	Distance
c1	Sham	6.8	13	2386.47
c2	Sham	9.53333	12	2512.67
c3	Sham	3.95557	9	2214.04
c4	Sham	10.3333	9	1807.45
c5	Sham	11.7111	24	2454.95
c6	Sham	6.1111	22	4261.09
c7	Sham	6.97777	15	2413.26
c8	Sham	9.62223	18	2771.28
c9	Sham	11.6667	26	3658.93
c10	Sham	12	29	3055.85
c11	Sham	7	7	2256
c16	Sham	6.66667	12	2537.7
c17	Sham	8.59997	22	3589.93
c27	Sham	6.4	14	3127.24
c28	Sham	5.37777	19	3137.57
c29	Sham	3.13333	14	3985.29
c33	Sham	12.4222	23	2784.76
c34	Sham	6.15557	17	2730.72
c35	Sham	18.3778	25	3188.41
c36	Sham	3.17778	25	4115.01
1	Nerve injury	1.71111	5	1654.05
3	Nerve injury	5.97777	14	2382.85
4	Nerve injury	3.6	12	2490.01
5	Nerve injury	8.42223	19	2962.11
6	Nerve injury	10.6444	14	1629.12
7	Nerve injury	6.2889	16	2997.16
8	Nerve injury	4.42223	14	3065.21
9	Nerve injury	5.5111	17	3055.11
12	Nerve injury	7.88883	17	2306.82
13	Nerve injury	13.2445	10	1807.68
19	Nerve injury	7.53333	20	3181.81
20	Nerve injury	7.33333	17	3235.13
33	Nerve injury	3.97777	7	2085.28
34	Nerve injury	4.2889	10	2826.46
35	Nerve injury	1.91111	5	2416.78
70	Nerve injury	5.26667	18	3319.19
71	Nerve injury	10.1556	24	2997.5
72	Nerve injury	4.77777	14	3560.65
73	Nerve injury	2.64445	9	2807.33
		E. Elevated plus maze test
ID	Group	Time spent in open arms	Open arms entries	Distance	Distance in open arms / total distance
c1	Sham	6.53333	23.5294	577.68	3.26004
c2	Sham	3	36.3636	450.116	3.17142
c3	Sham	10.6	32	767.623	6.40983
c4	Sham	25.3333	41.3793	682.419	15.8354
c5	Sham	54.8667	55.5556	659.295	27.4194
c6	Sham	20.0222	36.3636	799.325	13.6892
c7	Sham	15.5556	23.0769	581.644	11.1414
c8	Sham	26.9425	45.4545	504.053	18.2296
c10	Sham	10.2222	30.4348	842.647	6.72473
c11	Sham	8.6	41.1765	493.703	4.60897
c16	Sham	20.7333	38.8889	717.996	18.1142
c17	Sham	18	36.3636	1080.18	12.1837
c27	Sham	16.1333	40	826.544	10.7708
c28	Sham	26.0445	55.5556	822.391	18.5803
c29	Sham	20.8	37.037	795.565	16.6499
c33	Sham	16.1111	27.2727	921.561	13.3663
c34	Sham	16.0667	30.5556	773.927	10.7469
c35	Sham	18.3778	34.7826	856.22	14.948
c36	Sham	3.17778	16.6667	805.956	3.44317
1	Nerve injury	1.42222	10	504.162	3.12798
3	Nerve injury	3.64443	22.7273	835.3	3.45557
4	Nerve injury	16.9333	32	760.43	14.8111
5	Nerve injury	0	0	307.923	0
6	Nerve injury	10.6222	35	679.491	3.94365
7	Nerve injury	5.26667	31.5789	582.27	2.33855
8	Nerve injury	4.57777	29.1667	840.715	2.08036
12	Nerve injury	9.2	34.7826	631.43	8.67263
13	Nerve injury	11.6	53.8462	463.443	8.73958
19	Nerve injury	17.7778	33.3333	848.909	10.4778
20	Nerve injury	8.97777	33.3333	647.673	5.52643
33	Nerve injury	3.9111	25	536.927	2.57124
34	Nerve injury	1.84445	26.3158	711.476	2.74907
35	Nerve injury	2.75551	30.7692	690.284	3.48667
70	Nerve injury	16.7111	42.8571	392.289	24.1532
71	Nerve injury	5.5111	27.2727	740.036	4.2984
72	Nerve injury	16.2	43.4783	783.736	14.6433
73	Nerve injury	9.53333	36.3636	692.218	9.53171
		F. Light dark box test
ID	Group	Time spent in light side	Latency to light	Transitions
c16	Sham	41.3773	10.4	13
c17	Sham	36.0897	12.677	16
c27	Sham	30.0222	15.533	4
c28	Sham	37.689	13	15
c29	Sham	32.5777	60.933	9
c30	Sham	76.9547	53.733	2
c31	Sham	32.2663	20.133	10
c32	Sham	40.8663	38.6	11
c33	Sham	33.5333	13.8	11
c34	Sham	17.4	40.933	7
c35	Sham	30.0445	39.3	8
c36	Sham	33.0889	24.067	12
19	Nerve injury	25.5331	32.6	9
29	Nerve injury	28.3331	17.133	9
33	Nerve injury	13	144.733	4
34	Nerve injury	34.2	35.267	11
35	Nerve injury	20.2666	46.133	8
45	Nerve injury	36.5997	26.2	6
46	Nerve injury	24.9341	111	6
47	Nerve injury	51.044	55	7
70	Nerve injury	16.3111	69.4	4
71	Nerve injury	16.4667	14.933	8
72	Nerve injury	22.0444	30.667	9
73	Nerve injury	21.5111	19.267	9
		G. Emotionalty z-score
ID	Group	z-score
c16	Sham	0.552766
c17	Sham	0.275371
c27	Sham	-0.277612
c28	Sham	0.567417
c29	Sham	-0.123202
c33	Sham	0.308779
c34	Sham	-0.925032
c35	Sham	0.66624
c36	Sham	-1.04473
19	Nerve injury	-0.334224
20	Nerve injury	-0.683231
33	Nerve injury	-1.9483
34	Nerve injury	-0.985174
35	Nerve injury	-1.79138
70	Nerve injury	-1.00537
71	Nerve injury	-1.266
72	Nerve injury	-0.781641
73	Nerve injury	-1.31387

## Sheet: Figure.2 
		E, F
ID	Group	Frequency	Amplitude
c3e	Sham	1.42105	29.1558
c3f	Sham	0.157895	24.1705
c4c	Sham	0.666667	62.5082
c4d	Sham	1.05263	12.9983
c4f	Sham	0.666667	24.6972
c4h	Sham	0.649123	28.8761
c5b	Sham	1.14035	22.2828
c5e	Sham	1.75439	20.9763
c5f	Sham	0.45614	24.3794
c5g	Sham	1.03509	21.3721
c10b	Sham	3.17544	19.7544
c10d	Sham	1.14035	29.3836
c10e	Sham	1.12281	40.1223
c10g	Sham	1.4386	21.8408
c10k	Sham	1.66667	16.0158
c10l	Sham	0.403509	21.0027
c31d	Sham	0.116667	38.261
c31e	Sham	0.483333	33.5899
c31f	Sham	5.36667	19.7393
1b	Nerve injury	5.85965	62.477
4b	Nerve injury	3.05263	15.7722
4f	Nerve injury	5.2807	59.0489
5e	Nerve injury	0.719298	22.5658
5c	Nerve injury	0.333333	14.5523
5d	Nerve injury	3.91228	19.1259
6a	Nerve injury	1.01754	55.9468
6c	Nerve injury	2.26316	57.9899
8a	Nerve injury	5.61404	30.8141
8b	Nerve injury	8.45614	22.3212
8f	Nerve injury	2.33333	32.0121
8g	Nerve injury	0.631579	27.0471
8h	Nerve injury	2.80702	47.0723
8j	Nerve injury	1.47368	92.1602
8k	Nerve injury	10.5263	33.3298
45a	Nerve injury	2.08333	45.8692
45g	Nerve injury	3	18.2296
45h	Nerve injury	3.06667	94.5905
45i	Nerve injury	15.9	19.6487
45k	Nerve injury	5.1	26.3121
		H, I
ID	Group	Frequency	Amplitude
c27a	Sham	6.59649	14.808
c27d	Sham	1.12281	10.5404
c27f	Sham	22.2281	17.5481
c27g	Sham	3.08772	14.0471
c27h	Sham	3.66667	14.6813
c27j	Sham	1.10526	17.5164
c27k	Sham	4.24561	14.1253
c28b	Sham	3.12281	10.403
c28d	Sham	3.14035	11.9618
c28f	Sham	11.7018	11.7152
c28g	Sham	1.60526	14.6225
c28h	Sham	1.57895	11.3408
c28i	Sham	7.64912	13.1773
c28k	Sham	0.929825	10.4795
c28n	Sham	15.0526	9.71462
c28o	Sham	2.12281	14.336
c30a	Sham	1.4386	13.0717
c30b	Sham	11.1053	10.2668
c30c	Sham	27.5439	15.11
c30d	Sham	9.4386	17.003
c30e	Sham	16.1754	16.4928
c30f	Sham	1.64912	10.5417
c30g	Sham	6.2807	9.42458
c30i	Sham	0.578947	13.4729
c30j	Sham	2.12281	11.1069
c30k	Sham	7.12281	12.0181
33a	Nerve injury	1.22807	10.0345
33b	Nerve injury	2.21053	19.737
33d	Nerve injury	1.96491	17.8943
34a	Nerve injury	0.631579	13.3358
34b	Nerve injury	1.49123	13.6122
34c	Nerve injury	0.824561	22.3287
34f	Nerve injury	2.07017	10.4784
34g	Nerve injury	12	11.4314
34i	Nerve injury	1.50877	12.41
34j	Nerve injury	1.03509	12.1501
34l	Nerve injury	31.2982	11.2398
35d	Nerve injury	2.33333	12.6761
35h	Nerve injury	1.54386	9.23679

## Sheet: Figure.2_Cumulative prob
E. Frequency		F. Amplitude		H. Frequency		I, Amplitude
Cumulative probability (IEI); Sham	Cumulative probability (IEI); Nerve injury	Cumulative probability (pA); Sham	Cumulative probability (pA); Nerve injury	Cumulative probability (IEI); Sham	Cumulative probability (IEI); Nerve injury	Cumulative probability (pA); Sham	Cumulative probability (pA); Nerve injury
0.1619	0.0635	13.2613	36.0662	1.86205	0.4016	7.8236	12.0406
0.27465	0.1095	166.127	11.9851	0.0324	0.0072	20.8074	15.7027
1.00665	0.31925	24.0812	62.9883	0.0163	0.3424	8.21199	84.7834
0.68015	0.14715	44.7776	10.9641	0.0801	0.1862	7.15777	24.0257
0.23875	0.02495	43.3349	55.5087	0.20505	0.84625	15.9801	6.32546
0.9111	0.22605	30.6286	8.6448	0.01295	0.77015	9.21077	6.9913
0.5905	0.36255	11.0418	32.4929	0.13995	1.07695	30.5731	29.7963
0.3164	0.0169	37.176	17.5004	5.61595	0.4103	8.54492	6.54741
0.12405	0.15285	39.007	9.72124	0.1091	0.06795	21.3068	7.54617
0.45255	0.0148	46.1648	17.8556	0.89595	1.4969	57.373	15.6472
1.1283	0.17615	9.21077	172.896	0.33295	1.29975	18.2551	28.5201
0.76035	0.21785	46.1648	10.4204	0.0483	0.11225	6.32546	16.424
0.403	0.12645	9.15531	93.3061	0.0705	0.18345	23.6927	7.71263
1.4126	0.12815	8.65591	45.3436	0.0789	0.44765	20.6965	9.15527
0.02115	0.276	15.7027	92.607	0.1617	0.93785	6.38093	40.6161
1.976	0.178	8.15649	129.85	0.0802	0.17345	22.7495	17.6447
0.9436	0.16175	8.10107	10.5202	0.03845	0.07145	8.54491	9.0443
0.2873	0.07625	9.93209	10.2206	0.3361	0.69355	35.1784	11.8741
0.056	0.05625	35.8997	123.935	0.0177	0.0081	6.15903	30.1292
0.10475	0.0529	119.573	53.2449	0.12995	0.1471	7.99008	19.3648
1.5618	0.41395	12.3735	29.3524	0.0506	0.2709	6.38093	6.88032
10.2026	0.32435	23.0824	30.8505	0.45845	0.0453	10.3205	6.54741
3.2529	0.13615	15.3698	9.4327	0.01605	0.8102	24.525	11.8187
11.9399	0.52115	39.8393	11.1528	1.32115	0.4998	24.3586	6.71385
0.0995	0.02895	39.8948	10.4314	0.4325	0.068	8.10103	11.8741
5.35545	0.01145	11.0418	8.212	0.0348	1.50195	7.21322	8.48943
1.2328	0.2274	29.3524	18.5325	0.3543	0.5103	23.0824	8.6004
0.63005	0.3657	28.853	9.43271	0.13515	1.078	6.88032	30.906
0.2762	0.44005	17.3118	9.54366	0.02075	0.2789	9.54368	29.4633
2.90025	0.0125	11.0418	9.0443	0.0451	0.8116	33.4584	28.853
1.04435	0.24505	9.32174	10.7089	0.9802	0.2527	7.10227	9.09978
0.15255	0.3649	19.9197	25.4128	0.2747	1.73785	8.76686	11.4302
1.6977	0.25115	14.9814	11.8741	0.1099	4.4683	6.9913	9.09979
2.43355	1.0757	9.71014	21.8062	0.3565	0.00255	9.37722	6.43641
0.2212	0.06195	11.5412	24.4696	0.08375	0.0287	7.10227	6.21449
0.97265	1.02675	23.5263	39.4509	0.7836	0.09965	11.5412	12.0406
4.8427	0.30695	13.8161	10.4315	0.0509	0.9513	19.0873	7.43522
0.45745	0.1971	14.3155	9.0443	0.0094	0.47615	16.7569	6.88033
1.1211	0.33655	21.1958	8.93332	0.01385	0.896	18.5325	6.04802
4.3583	0.44005	22.7495	71.0782	0.5406	0.38645	17.7557	6.65839
0.00525	0.1297	11.0418	88.2235	0.08805	0.28795	7.49067	9.15528
0.08535	0.0952	12.096	70.3569	0.0673	0.0868	13.8162	16.0911
0.87535	0.2396	20.641	19.6422	0.0089	2.0678	20.8074	6.04803
0.50135	0.4123	92.1631	45.6654	0.5861	1.0999	15.4253	9.59915
1.711	0.18415	24.4141	138.55	0.0333	1.86255	14.0936	26.0787
0.44285	0.19535	50.8257	89.6107	0.1459	1.44655	9.04428	18.1441
0.64045	0.2531	21.9726	74.6848	0.06005	1.79575	27.4103	27.4658
0.3242	0.11165	18.9209	82.0645	0.67925	0.55145	10.5979	6.82484
0.37165	0.0243	106.368	10.5979	0.0364	1.99805	10.0985	14.482
0.1973	0.02045	8.87785	74.4074	0.8363	0.14935	6.82483	6.10352
0.2872	0.14385	11.5412	49.494	0.0673	0.15995	32.2931	19.0319
1.0297	0.0957	8.43393	17.9776	0.1053	1.045	9.59913	8.43395
0.6511	0.45015	20.419	36.8985	0.53295	1.26675	8.71137	9.04429
0.87565	0.0772	12.4845	125.677	0.1322	3.57855	11.9851	13.0948
1.53265	0.05515	9.4327	18.3105	0.0116	2.47865	9.87659	6.159
0.51675	0.4825	9.21077	90.2211	0.3237	0.39155	17.7002	15.2033
2.80095	0.13715	75.7946	17.8666	0.20415	2.0458	23.4153	16.646
1.31445	0.02305	27.0774	19.9751	0.08725	0.48595	8.15649	10.0431
1.36385	0.0972	8.15653	111.306	0.01765	0.31505	8.65589	6.43643
0.07815	0.03195	9.54369	9.59916	0.0599	0.5028	6.49191	9.09979
0.0171	1.91395	26.8	31.3499	0.2381	0.018	9.32173	31.6828
0.3851	2.61895	68.082	93.2173	0.11915	0.18435	12.5954	6.10351
0.9155	2.452	10.6534	95.5477	2.33315	0.2103	33.2364	6.10352
1.6624	0.2751	11.1528	82.2865	0.0329	0.14055	6.10352	7.65715
0.06585	2.062	11.9296	11.7631	0.22285	0.01175	41.1155	6.76936
0.3677	2.49195	8.04554	60.7022	0.2839	0.0184	8.43395	12.1515
0.62545	1.76225	8.323	81.4542	0.0306	0.0221	32.1267	27.2439
0.33215	3.39715	10.0986	85.1718	0.04685	0.0723	6.21449	6.5474
0.5669	6.01305	13.0394	22.9159	0.16155	0.20115	16.8679	8.43395
3.72145	0.79355	49.6604	163.13	0.2527	0.136	6.54741	6.82486
1.02345	0.87395	15.3698	40.0058	0.02595	0.0218	6.71386	9.54368
0.07275	1.5011	15.6472	97.0459	0.02335	0.1358	25.3573	32.2376
0.08085	5.10845	22.3056	28.3536	0.0328	0.10595	6.10352	7.4352
2.5862	0.65075	32.5151	67.5826	1.469	0.22535	20.8074	6.65838
1.66895	5.62145	8.48945	38.5631	0.12095	0.04495	6.93581	7.99005
0.16075	1.61255	12.7619	19.6422	0.14625	0.10565	17.8112	11.5412
0.58575	0.13105	13.9271	66.1954	0.50795	0.3459	15.0368	13.6497
0.08595	0.06315	20.0306	86.448	0.0407	0.01775	10.8199	6.21449
0.94915	0.26555	60.2029	9.93208	1.07735	0.0948	37.2314	25.2464
0.2457	0.2866	11.7631	93.1618	0.6779	0.15215	9.65465	7.7681
0.71895	0.46485	11.2083	29.0194	0.0602	0.0846	6.49192	7.04678
0.9724	0.2064	8.21199	16.424	0.16215	3.69765	13.7052	7.54617
0.4413	0.39655	14.1491	28.5756	0.4435	1.1098	8.10103	16.202
2.6646	0.388	21.5842	12.0961	0.09935	3.3071	11.9296	7.60165
0.16905	0.04575	9.71015	17.3673	0.06145	0.41585	16.8124	7.54617
2.2216	0.0879	40.6716	31.0725	0.59905	0.50035	8.48944	13.8716
0.0174	0.2671	39.0625	9.5992	0.03325	0.039	10.0985	11.0418
0.01145	0.3843	19.1983	32.3486	0.04335	0.4877	6.88033	6.65838
1.42945	0.1614	13.9826	8.15652	0.1524	0.9184	9.82111	12.6509
0.2039	0.4578	51.7134	8.37845	0.05105	0.0245	7.10227	11.9851
1.76505	0.5457	33.5139	8.37846	0.82185	0.6058	6.10352	12.318
0.3895	0.5433	26.4116	33.6248	0.51015	0.2958	7.49068	7.99006
0.7594	0.2006	9.87659	22.0836	0.10475	1.48575	6.65838	6.04803
0.432	0.1631	30.1292	13.5942	0.06445	0.9466	18.588	12.8729
0.40865	0.26685	28.2426	26.2451	0.0977	1.23285	17.9776	7.82357
0.40285	0.49745	14.1491	16.1466	1.32445	0.24025	9.09979	7.93457
0.017	2.1813	18.5325	28.2426	0.08915	1.0831	7.26873	9.82111
0.4148	3.8531	30.5731	8.1565	0.0676	0.20755	7.49068	8.48944
0.77985	1.38085	11.2083	27.5213	0.02535	0.11445	10.7644	10.3205
0.36525	0.2103	23.4708	30.1292	0.28715	0.5769	33.0145	7.71262
0.0451	0.451	27.1884	27.7987	0.1982	0.11645	9.4327	7.54616
0.0544	2.2326	18.4215	20.4745	4.12645	0.34775	6.9913	31.4609
0.89835	1.00245	51.4915	17.2563	0.2063	0.11925	59.8699	37.065
0.0772	3.1392	57.8169	14.4265	0.2941	0.07255	15.3698	43.5569
0.21905	0.74935	10.487	38.5076	0.15065	0.2952	13.4832	7.76811
0.11895	0.6854	17.4228	73.8526	0.77125	0.0294	25.2463	7.87909
0.6075	0.5996	9.21076	35.6778	0.04665	0.0264	13.4277	9.59916
0.1189	1.40485	23.4708	12.5954	0.739	0.00765	37.7308	22.7495
1.1088	0.078	28.7975	12.2625	0.4231	0.1116	13.1503	9.4327
2.4829	0.0731	14.5929	10.7089	0.25045	0.07475	16.1466	20.53
0.4714	2.9462	32.848	40.8381	0.1153	0.00925	16.424	7.87908
0.17355	2.99785	9.26624	61.59	0.2882	0.112	12.9838	50.5482
0.6024	1.474	49.2165	8.37845	0.22225	0.15875	6.10351	11.0973
2.40355	2.14945	8.48944	46.2203	0.21455	0.0644	10.9308	16.9789
0.35575	0.401	84.5059	25.9122	0.499	0.0041	14.593	66.1399
0.03575	1.19455	82.1755	9.4882	0.06205	0.15625	12.0961	27.9652
3.72405	0.0342	21.5843	65.1966	0.36455	0.07325	11.8186	15.8691
0.19355	1.75305	12.6509	72.1325	0.12005	0.01685	9.59918	11.4302
0.18605	1.14795	43.0575	50.6037	1.1853	0.0619	14.6484	53.4335
0.7817	1.3808	8.10103	11.7631	0.03955	0.03525	9.82112	6.43643
0.22035	2.88095	9.76563	88.7229	0.1668	1.35435	14.0936	14.0381
1.51065	0.6165	45.499	82.9523	0.2107	0.47305	9.93209	6.54741
0.43785	0.26015	21.6952	146.262	0.0134	0.4268	8.26749	7.10226
0.37415	0.2749	12.2625	149.98	0.0323	0.13165	6.159	7.71261
0.0731	0.03275	38.9515	8.04555	0.0397	0.0871	6.32547	11.5967
1.12245	0.0996	35.5114	10.5979	0.59795	0.0639	7.65714	16.535
0.7315	0.1381	89.8327	8.37846	0.94665	0.7077	8.65588	7.3797
0.56975	0.58655	9.21076	57.484	0.87275	2.1613	8.48944	15.2033
1.26405	0.3538	97.3788	81.0658	2.0363	0.729	8.60041	11.8186
0.12495	1.58385	8.71138	87.7796	0.12175	0.6794	6.38095	8.32296
0.12735	0.03775	20.641	97.8227	1.21135	0.02105	19.9752	19.6977
0.5602	0.2417	11.1528	108.254	0.03115	0.0715	10.5424	10.6534
0.8053	0.9601	17.6447	8.37846	0.0407	0.16465	18.9764	11.4302
0.51175	0.65225	26.911	251.576	0.54335	0.1583	7.15776	16.535
0.03975	1.13475	20.0861	71.966	2.1433	0.4269	6.10352	92.8289
1.1477	0.4004	10.5979	171.12	0.1121	0.92605	10.376	7.32421
0.16025	0.09265	19.6977	137.829	0.2716	1.50145	11.0973	6.32546
0.51285	0.73815	15.2588	90.332	1.25215	1.21795	18.8099	8.04554
0.05185	0.22765	10.2095	56.4298	0.15595	2.7884	14.8704	13.0393
0.08865	0.89755	14.371	27.9097	0.4409	1.5242	18.2551	12.9283
0.54235	0.12195	12.1515	41.7813	0.7633	0.6996	15.4252	13.6497
0.006	0.3742	12.318	93.1064	0.11385	0.62695	6.65839	7.26873
1.77655	0.2271	13.0948	8.26747	0.21735	0.43875	8.04551	6.71387
0.33355	0.51645	23.1934	70.1349	0.3526	0.33225	8.87781	7.26873
0.17205	0.40085	12.7619	67.86	0.20425	0.48115	8.60038	6.9913
0.37205	0.72775	21.4178	61.4235	0.0343	0.1421	13.2613	6.93581
5.8634	0.32845	8.54492	32.4596	0.76985	2.01385	14.5374	7.37971
5.5675	0.2278	28.853	66.9167	0.02365	0.3052	6.88036	15.2588
4.1722	0.42115	10.6534	8.76685	0.00425	0.2649	6.10353	8.65589
8.303	0.11295	44.5002	29.7407	0.0379	0.58605	6.43643	6.21449
3.2673	0.39665	22.805	54.3768	0.07855	0.3594	18.0886	6.65838
2.7377	0.1741	26.4116	71.6331	0.074	0.465	6.04805	7.10227
0.99355	0.56655	15.4253	9.65466	0.54485	0.1947	6.32547	14.4265
1.2133	0.0818	26.689	73.9635	0.2893	0.6232	6.15904	6.32546
1.40605	0.2211	15.2033	63.532	0.1687	0.2609	6.76937	7.71263
0.47115	0.0321	10.9863	9.7656	0.1511	0.08965	11.2083	15.1478
1.59355	0.21995	8.87782	38.5077	1.51205	0.40925	11.5967	6.43643
0.0322	0.05105	25.5793	37.7308	0.48965	0.7904	16.424	7.32422
0.19025	0.1867	117.798	84.284	0.0253	0.57905	6.04806	13.8161
1.0339	0.0137	20.3081	28.631	0.2603	0.52185	6.04805	8.71138
0.6727	0.08085	13.5942	30.795	0.5292	0.02735	6.9913	6.26998
1.14245	0.0755	110.085	71.855	0.17745	0.1714	6.26998	19.4203
3.0783	0.06845	22.6385	45.277	0.0779	0.007	6.38095	11.7631
0.37545	0.06605	29.1304	36.954	0.078	0.0246	6.93582	8.48944
1.38	0.0979	19.1983	13.2058	0.11645	0.0405	6.26997	6.82483
0.88975	0.29295	17.9776	17.4783	0.38795	0.0309	25.6348	8.15653
5.296	0.1803	61.5346	11.7631	1.2173	0.0537	12.0961	13.1503
3.49315	0.37495	43.0575	486.783	0.02065	0.03015	7.3797	6.21448
4.14255	0.05365	14.7039	22.3611	1.0798	0.02675	6.6029	9.93209
0.91045	0.02625	9.21075	41.6704	0.23085	0.0184	7.8236	12.7619
0.1586	0.13235	20.1416	8.04554	0.72775	0.1367	9.48819	17.2008
0.09795	0.021	19.9751	11.7632	0.08145	0.0207	7.54617	10.9308
0.11235	0.055	10.154	84.1175	0.6947	0.0564	11.6522	8.10103
0.2274	0.3407	14.8704	8.43398	0.01705	0.0443	6.21449	17.8112
0.07165	0.2712	29.6298	525.291	0.0135	0.0339	7.60166	9.37722
0.01245	0.19855	124.4	33.2919	0.11415	0.01965	12.0961	23.8037
0.0514	0.02725	27.9097	24.9689	0.0248	0.0094	16.535	17.1453
0.3843	0.3767	9.21076	16.5905	0.0675	0.0622	12.7064	8.93332
0.28875	0.01775	55.9859	19.4758	0.18045	0.13825	6.43644	14.6484
0.0056	0.1024	50.9921	17.5337	1.5035	0.0107	11.3193	27.6323
0.12	0.4396	78.014	20.5855	0.5147	0.2993	54.3768	35.4004
0.18855	0.0201	20.9184	16.2575	0.19525	0.60265	12.4844	6.82484
0.17885	0.10435	27.3549	9.82114	1.07575	1.12965	35.123	7.37971
0.0395	0.11495	85.8931	52.3793	0.42065	0.69595	20.5855	45.8319
0.22285	0.04535	103.038	61.5345	0.10465	0.0848	6.49192	28.2981
0.6604	0.0762	72.4654	33.4029	0.09065	0.0476	15.8691	12.6509
0.0664	0.0635	108.254	13.6497	0.4122	0.0268	29.9072	6.65838
0.3918	0.256	48.4397	39.118	0.0403	0.064	45.5544	13.8716
0.12965	0.0307	15.6472	13.9271	0.0801	0.0062	22.472	9.26625
0.6437	0.0373	11.9851	14.9259	1.03345	0.054	14.7039	27.4104
0.11215	0.3754	47.4965	69.1917	0.0208	0.13295	20.1416	13.8161
1.35005	0.1745	52.2128	10.598	0.6528	1.3466	16.8679	14.7039
2.59215	0.01165	65.918	28.853	0.14045	0.96145	46.9416	13.1503
0.75865	0.361	51.7689	9.87664	0.04825	0.43585	21.0294	13.0393
2.3248	0.14255	72.1325	50.8257	0.13355	0.39375	10.7089	11.0973
1.7539	0.06875	208.962	15.1478	0.01915	0.16345	20.53	10.7089
0.6853	0.89055	22.694	10.9863	0.36935	0.0475	14.5375	19.3648
1.04375	0.44625	26.0232	27.0774	0.15515	0.4377	23.9702	43.0575
0.8874	0.38935	11.5967	35.8443	0.0667	0.2532	12.207	45.1106
3.53125	0.04495	10.265	17.9776	0.13435	1.18675	15.6472	18.1441
0.08955	0.17225	9.21076	9.37725	0.0086	0.46685	12.7619	7.60165
0.45685	0.2872	8.82235	10.8199	0.3944	0.22895	16.7014	6.159
0.09725	0.92065	12.8174	10.598	0.1675	0.5543	8.93333	6.49192
0.24225	0.0806	9.98757	16.3131	0.5446	0.13135	71.7441	6.10352
0.6725	0.94475	12.4845	11.7077	0.1146	0.0447	6.10352	7.87908
0.24385	0.4399	8.54492	9.59918	2.0306	0.1265	6.26998	6.54739
0.22735	0.6341	13.8161	9.43272	0.218	0.5911	8.65589	6.10352
0.21795	0.1744	11.0973	9.26626	0.04815	0.92055	7.37971	17.4228
0.46095	0.79215	12.7064	8.60042	0.5023	0.2213	6.32546	6.54741
0.6436	0.27575	13.3722	11.2638	0.3731	0.3617	9.37722	8.43395
2.533	0.6686	9.0443	8.48946	0.0861	0.1863	13.0948	6.71387
2.41535	0.42985	11.3192	30.4066	0.43055	0.0673	8.76687	10.5979
0.4912	1.1374	8.87784	21.0849	3.2691	0.0258	9.15527	9.65464
0.37665	0.68155	10.376	11.3193	0.1041	0.22455	12.207	6.93581
4.643	0.06385	8.54492	28.1317	0.08475	0.5008	8.93333	7.99005
3.4946	0.76685	8.32298	10.9864	0.2292	2.84985	7.49068	6.10351
1.5452	0.33225	12.6509	24.1921	0.07295	1.85165	17.9776	10.9863
2.09415	0.4613	31.9602	9.87661	0.8829	0.1739	27.022	6.04803
0.1765	0.4981	38.5631	17.7557	0.60905	0.06785	24.9689	36.0662
0.09665	1.86765	82.342	36.2327	0.03135	0.47055	34.79	9.65464
0.20175	0.1066	11.3192	20.752	0.14185	1.8069	15.5917	19.4203
0.738	7.1756	54.9317	8.87789	0.93005	0.06495	7.32422	6.38095
0.3364	0.0193	39.4509	11.0973	0.04905	1.3056	10.154	9.65465
3.07205	3.8567	16.0356	9.15528	0.08205	0.12255	11.8741	6.82484
0.16205	1.66325	16.202	9.65467	0.27245	0.32925	12.8729	48.4397
0.1039	0.97205	12.1515	19.4758	0.07445	0.14385	19.4203	7.93457
0.14625	1.2666	8.65589	32.848	0.0066	2.3406	6.65838	7.04679
5.22055	4.4833	27.5768	23.0269	0.03345	0.17855	14.0381	7.32422
0.3894	0.6742	63.754	13.1503	0.0813	1.7103	11.7076	8.65589
0.2136	0.8772	15.0923	21.8062	0.47125	0.513	7.43519	6.5474
0.26945	0.19735	34.0687	11.7077	0.21585	0.42705	13.2058	8.15652
0.2424	2.33705	51.7689	8.82235	5.161	0.50265	7.71263	8.60041
5.77785	1.17355	54.7097	15.8691	0.10475	0.5962	6.26997	7.54617
0.50575	5.88645	27.6323	18.0331	0.12855	0.18235	15.0368	6.76935
0.6088	0.16635	8.82236	24.636	0.6049	0.4211	21.9726	6.26998
0.51245	2.0435	10.376	23.2489	0.86275	2.9396	6.65837	8.43394
3.0287	0.9181	24.4695	8.37846	0.0249	0.8604	17.3118	7.15776
2.02395	0.2378	18.9764	31.1279	0.2088	1.41125	13.2058	15.8137
1.0535	0.3628	26.6335	20.1416	0.64015	1.05035	16.2021	18.9764
0.96965	0.2665	24.747	11.0418	0.1403	0.567	8.212	6.21449
1.29175	0.15195	39.4509	81.3432	0.03025	0.83675	8.82234	7.93455
0.7742	0.25515	17.4782	45.8318	0.7395	0.061	41.282	11.4857
0.52595	0.06275	38.2857	8.76689	0.11305	0.37865	24.747	8.43395
1.9975	0.29525	21.0849	34.5126	0.1693	0.78875	7.4352	23.4708
0.9659	0.24825	8.65589	8.21199	0.42745	0.45025	7.76809	11.9851
2.5331	0.00725	39.3954	10.5425	0.0691	0.3581	7.71262	8.9888
0.0371	0.50595	11.2638	10.376	0.18495	0.29335	7.65713	8.98881
0.6189	0.2693	39.8948	19.5867	0.27105	1.22035	7.15777	9.8211
1.0602	0.11155	40.8381	10.376	0.5239	0.53595	8.71137	6.54739
1.62905	0.04465	11.0418	26.8555	0.1346	0.6719	25.1909	15.3698
0.61045	0.4589	8.26749	9.82114	0.1572	0.13615	29.4633	12.9839
0.2167	0.2743	8.98881	10.598	0.4455	0.02495	28.5201	7.21326
0.419	0.38545	21.4178	8.7114	0.03495	0.90385	39.6729	10.7644
0.45355	0.4637	31.6828	11.8186	0.0165	0.46015	31.4608	7.99005
1.00555	0.08905	32.4596	8.10103	0.1056	0.9042	11.0973	6.1035
0.0684	0.53075	12.2625	16.8679	0.10335	1.0083	10.8753	8.9888
0.0588	0.05735	13.7052	8.10104	0.32055	0.62505	11.3747	15.8137
0.9513	0.03305	12.096	24.5805	0.5352	1.05405	40.0058	9.21074
0.19615	0.03785	8.98882	13.0394	1.1266	0.91865	6.82483	21.2513
0.0866	0.5681	30.6285	103.038	0.1887	0.0734	25.1909	6.38093
0.3238	1.07865	32.1267	17.4782	0.52725	1.39865	16.0356	8.76684
0.01895	0.24435	19.9197	13.8161	0.3369	0.5922	8.37846	15.3143
0.1804	3.60145	8.37845	139.826	0.1129	0.49375	12.429	11.8186
0.24615	0.02855	9.21076	145.652	0.39765	0.41425	25.6903	6.32543
0.4081	0.12305	9.15525	145.985	2.5541	1.3635	6.88033	12.9284
0.0347	0.06425	8.9888	17.2563	0.1266	0.50285	21.8617	10.8199
0.2885	0.20355	9.76561	17.6447	0.06395	0.88585	25.0244	7.87908
0.00715	0.71775	8.21202	139.438	2.0874	0.26025	13.3168	6.26996
0.5362	3.54215	9.37719	26.467	0.16235	0.76855	7.49068	10.265
0.12135	0.0286	8.76683	125.566	0.1799	0.34575	17.9221	6.99129
1.6933	0.025	8.37845	34.2906	0.13275	0.5559	17.1453	8.71138
0.7834	0.05215	8.04552	16.9234	0.05495	1.5583	13.0393	17.4782
1.1518	0.08025	32.4041	9.09979	0.04495	0.6719	12.9284	6.38095
0.9019	0.1026	8.212	10.5979	0.26415	0.9007	7.99006	19.0874
7.2495	1.925	9.26623	108.864	0.30785	0.57005	30.9615	6.38094
0.5134	1.0705	12.6509	78.2914	0.0446	0.6515	37.1205	7.60163
1.126	0.00975	15.7582	86.6144	0.05165	0.2827	31.8493	12.1516
0.3591	0.13775	22.9714	54.5987	0.25755	0.00905	15.0368	7.26872
0.902	0.024	109.475	56.2078	0.09215	0.07615	24.8025	9.21074
3.8573	0.0472	15.9801	27.1329	0.05985	0.0761	25.0244	13.8716
5.76365	0.0358	22.7495	32.9035	0.04695		11.0418
5.01195	0.09625	12.4845	27.3548	0.7167		14.26
1.99735	0.0875	11.9296	18.8654	0.11925		6.65838
1.0749	0.1605	30.4621	44.6112	0.2641		8.26749
2.9367	0.07355	12.2625	9.32175	0.1084		6.04803
1.9097	0.0531	15.5917	13.8717	0.06785		12.0961
0.25265	0.082	47.9958	96.3246	0.6946		6.88033
0.0912	0.1265	129.506	19.6422	0.4792		6.43643
2.31605	0.153	76.6823	21.0849	0.0818		7.60165
0.75445	0.10175	72.077	58.7048	0.1504		8.10103
0.73495	0.01625	58.5938	41.3929	0.26485		9.48819
2.88865	0.1586	21.1959	67.3606	0.09845		8.54492
1.96515	0.2819	9.65465	12.2625	0.0326		8.10103
0.21905	0.0151	14.1491	55.0425	1.2369		15.3698
1.0628	0.05945	67.5271	33.3474	0.0661		6.10352
1.502	0.01835	11.9296	37.0095	0.52855		6.49192
0.113	0.0568	93.3838	20.3081	0.4579		7.99006
0.27895	0.0594	11.5412	12.0406	0.3042		9.82111
0.25465	0.12685	16.9234	27.4103	0.13535		11.5412
1.2547	0.42005	10.3205	9.15527	0.3698		9.43271
0.10025	0.31655	12.6509	11.3747	0.02485		35.6223
0.5319	0.11845	11.5412	25.3573	0.02455		8.54492
4.3705	0.029	10.8199	14.26	0.7802		6.54741
0.7807	0.31935	9.26623	45.4434	1.1163		7.3797
0.36185	0.11125	9.8766	11.8741	0.0313		8.212
0.62565	0.1479	21.7507	50.1043	0.1881		7.99006
0.0267	0.06375	13.7606	21.6398	0.0607		11.0418
1.2289	0.0853	9.21076	39.2844	0.9736		9.59917
0.48615	1.06105	9.37721	9.65466	0.1721		6.32546
0.25445	0.27735	16.1466	27.6323	5.03535		12.7064
0.46315	0.8277	19.1428	26.0232	0.24915		8.212
1.00085	0.4716	33.5693	11.9851	0.0164		22.2501
0.8912	0.0734	9.59917	9.32173	0.9591		7.21324
0.65285	2.0975	176.725	25.3573	0.2013		6.82484
0.0977	0.85215	15.2588	42.0588	0.00775		12.2625
0.8621	2.77195	12.7064	36.7321	0.34035		7.04679
0.33455	0.03085	8.26749	82.1755	0.0562		7.65714
0.1443	0.03065	30.0182	38.785	0.28365		10.8199
0.1024	0.03205	13.4277	36.3437	0.02275		7.8236
0.09415	0.03225	11.2638	173.728	2.58015		12.9838
0.05035	0.01805	18.0331	24.525	0.0931		16.7014
0.3108	0.0166	29.0195	24.1921	0.12525		9.98757
0.3039	0.0145	24.1921	20.2526	0.08155		9.15528
0.28395	0.01415	16.2575	44.5002	0.04855		41.5594
0.39895	0.0363	68.3039	237.094	0.2903		10.487
1.38685	0.10325	22.1391	21.5288	0.0799		15.7582
0.2082	0.0656	21.5843	179.499	0.1562		11.7631
0.14775	0.0476	24.8025	9.43271	0.08005		17.8112
0.9801	0.00435	15.0368	20.3081	0.45095		17.1453
0.46985	0.18385	31.4609	51.7134	0.04305		30.5176
2.7224	0.03745	15.8137	26.1896	0.00635		12.6509
1.1043	0.04335	12.5954	9.54368	0.07645		6.10351
1.47685	0.0258	35.123	18.2551	0.08875		21.9726
1.3798	0.0153	14.4265	38.3412	0.0572		29.5743
0.49755	0.02695	16.8124	70.3014	0.09765		16.646
5.1437	0.02405	9.32173	24.3586	1.8871		10.376
3.8277	0.1688	23.1933	21.1959	0.19845		9.65465
1.51405	0.0762	9.21074	14.6484	0.2918		32.0157
1.4474	0.05965	161.688	26.911	0.5395		21.3068
0.0325	0.18305	11.4302	57.817	0.0319		23.4708
1.32865	0.10745	78.6244	23.7482	0.1081		7.49067
1.8514	0.12085	10.9864	18.477	0.95955		8.26749
0.121	0.42035	22.9159	37.9528	0.546		10.3205
2.0014	0.21395	34.0687	32.959	0.1768		13.3168
3.60285	0.05545	61.4236	40.0613	0.00465		20.1416
0.24215	0.1345	65.8625	65.1411	2.55605		15.5917
1.5186	0.7709	22.3056	47.7739	0.00365		9.26624
1.62845	0.167	13.5942	15.8691	2.0191		14.371
1.27865	0.76645	19.8642	31.7383	0.15315		6.60289
1.2663	0.42115	90.1101	10.6534	0.09085		34.9565
	0.11735	8.21199	40.3387	0.26155		9.43271
	0.3126	8.37847	35.3449	0.37175		8.37845
	0.41845	42.4472	37.0095	0.0737		6.5474
	0.1251	123.679	58.7047	0.00975		17.5337
	0.10705	9.32171	31.3499	1.802		8.48943
	0.8895	8.1565	32.9035	0.582		10.5979
	0.46085		41.8923	0.0127		14.371
	0.0961		82.0091	0.01355		7.32421
	1.39995		40.1167	0.0327		18.588
	0.0966		15.6472	0.1319		7.49068
	0.1473		11.1528	0.18695		13.5387
	0.0384		24.4695	2.4534		11.0973
	0.0294		22.8049	1.03385		6.04805
	0.5676		16.0356	0.15935		6.82487
	0.3051		9.37721	0.61095		21.4178
	0.1973		10.6534	0.5243		16.1466
	0.97015		19.7532	0.02185		7.32424
	0.09705		13.0948	0.1515		6.32545
	0.32335		11.5412	0.60655		6.93583
	0.00995		15.2588	0.06995		32.0712
	0.89075		9.71012	0.06355		6.15904
	0.23515		19.9196	0.67775		27.4103
	0.2028		26.0786	0.17955		14.5375
	0.03955		24.0257	0.0352		12.0961
	0.2186		38.9515	0.98835		9.04434
	0.03255		19.3093	0.0949		9.98757
	0.33275		18.8654	0.1841		9.09981
	0.152		10.376	0.0826		13.9271
	0.0757		13.5942	0.1771		8.87785
	0.07645		19.5867	0.1151		15.3698
	0.2251		14.7594	0.31255		10.487
	0.45		12.8174	0.8295		13.5942
	0.2837		18.6435	0.016		6.38095
	0.0942		27.9097	0.0185		13.3168
	0.08315		11.4302	0.02075		6.21449
	0.025		8.82239	0.5002		14.4265
	0.58505		10.265	0.2502		6.159
	0.2591		15.3143	0.67975		8.82235
	0.04605		18.1441	0.24035		7.65712
	0.041		15.3143	0.37905		19.2538
	0.05255		48.9946	0.22425		8.48943
	0.317		22.9159	0.12775		15.6472
	0.44425		14.0936	0.0944		7.10227
	0.20995		8.87784	0.27895		19.0319
	0.01985		8.10103	1.65705		23.8037
	0.1538		11.0418	0.29265		6.71386
			89.9991	0.03585		7.93457
			12.3735	1.7694		10.5424
			9.65467	0.0975		8.76687
				0.5393		21.6397
				0.2365		10.0985
				0.17435		9.0443
				0.05765		8.60041
				0.1023		11.5412
				0.1504		6.65838
				0.16365		14.482
				0.90735		12.7064
				0.2782		6.10353
				0.0394		6.54741
				0.0761		7.37971
				0.01		6.15901
				1.0156		32.959
				0.4697		15.2588
				1.80015		6.88032
				0.1857		12.2625
				0.11805		11.2637
				0.31525		7.49067
				0.5143		6.5474
				0.0496		15.0368
				0.1062		6.43642
				0.974		9.32177
				0.0587		9.21076
				0.03095		6.15904
				2.16985		6.60291
				0.0264		6.65837
				0.32805		6.71391
				0.99455		11.8186
				0.1998		6.15903
				1.0564		6.26997
				0.32555		8.43398
				0.0487		8.87788
				0.03035		8.48945
				0.0846		9.98759
				0.14415		6.54744
				0.0382		6.6029
				0.327		11.0418
				0.0544		6.15903
				0.5196		6.60293
				0.1009		15.0923
				0.5054		7.10231
				0.2989		7.49067
				0.05375		13.8162
				0.8626		20.8074
				0.0394		15.4253
				0.0431		14.0936
				0.05375		9.04428
				0.4879		27.4103
				0.3175		10.5979
				0.0096		10.0985
				1.72505		6.82483
				0.03645		32.2931
				1.1468		9.59913
				1.2859		8.71137
				0.05065		11.9851
				0.29305		9.87659
				0.1658		17.7002
				0.224		23.4153
				0.01955		8.15649
				0.53795		8.65589
				0.08095		6.49191
				0.00515		11.0973
				0.12415		17.7557
				0.0255		16.2575
				0.4292		6.65838
				0.00805		6.38094
				0.33295		6.71385
				0.66785		19.6977
				0.06435		13.3722
				0.78185		8.71138
				0.1063		38.8405
				0.05385		6.21449
				0.30445		6.6029
				1.427		8.93333
				0.054		10.0985
				0.01225		20.0861
				0.172		14.0381
				0.18155		6.04803
				1.372		8.98881
				0.4589		7.8236
				0.01565		16.424
				0.086		6.71386
				0.4134		9.3772
				0.0144		16.8124
				0.10825		8.65588
				0.34695		10.376
				0.1238		31.1279
				0.0187		13.2613
				0.01555		6.04803
				0.15765		9.32173
				1.31215		13.1503
				0.1276		8.10102
				3.68215		20.1416
				0.15095		13.8716
				0.0464		17.4782
				0.952		9.32173
				0.07285		15.6472
				0.039		20.9184
				0.8817		20.1971
				0.3843		22.5275
				0.30735		6.159
				0.0047		11.7076
				0.2463		16.6459
				0.03125		10.8754
				0.01765		23.8592
				0.71735		8.82236
				0.0674		63.9205
				0.304		8.93333
				0.162		14.26
				0.01645		6.49193
				0.0314		15.9246
				0.07965		6.32547
				0.14505		41.3929
				0.02515		6.82484
				0.062		12.7064
				0.0629		6.60289
				0.4143		9.54368
				0.6038		7.87908
				0.0162		18.2551
				0.5604		7.49066
				0.03245		13.8161

## Sheet: Figure3
		C. Voltage-clamp recording
ID	Group	Resting membrane potential
180403d	Baseline	-60.368
180605f	Baseline	-55.4312
180607b	Baseline	-62.9184
180607d	Baseline	-68.9987
180607e	Baseline	-52.2479
180607f	Baseline	-75.0182
180403d	CNO	-67.9364
180605f	CNO	-68.9704
180607b	CNO	-64.5227
180607d	CNO	-76.355
180607e	CNO	-59.8854
180607f	CNO	-75.8998
ID	Group	Membrane resistance change
180403d	CNO	95.3589
180605f	CNO	63.3043
180607b	CNO	98.4746
180607d	CNO	70.6227
180607e	CNO	65.5375
180607f	CNO	77.117
		D. Open field test
ID	Group	Time spent in center	Center entries	Distance
c12	mCherry	8.93333	18	2268.65
c13	mCherry	10.2222	14	2514.35
c14	mCherry	13.2	23	2308.38
c18	mCherry	4.64547	10	1609.22
c19	mCherry	8.53333	16	2895.67
c20	mCherry	6.42223	9	2731.9
c21	mCherry	23.5333	16	1542.1
c22	mCherry	7.1111	17	3054.82
c23	mCherry	6.77777	15	2901.13
c24	mCherry	7.02223	17	2913.73
c15	mCherry	2.68889	7	2554.19
14	hM4Di	3.02222	11	2255.23
15	hM4Di	3.02222	6	1370.31
36	hM4Di	5.2	12	2729.13
37	hM4Di	3.62223	7	2056.97
38	hM4Di	1.06667	3	1298.87
39	hM4Di	0.44444	1	1011.76
40	hM4Di	3.22222	7	2608.46
41	hM4Di	3.57777	5	1650.57
42	hM4Di	4.1111	12	2166.8
45	hM4Di	5.17777	16	2803.45
		E. Elevated plus maze test
ID	Group	Time spent in open arms	Open arms entries	Distance	Distance in open arms / total distance
c12	mCherry	13	47.0588	594.169	11.3154
c13	mCherry	12.6	26.3158	648.53	9.34117
c14	mCherry	17.1111	57.1429	450.705	17.1577
c18	mCherry	12.2889	30.4348	751.088	11.5668
c19	mCherry	16.9333	40	759.95	14.7461
c20	mCherry	19.6222	44.4444	696.647	19.233
c21	mCherry	0.244445	14.2857	566.139	3.44809
c22	mCherry	22.8445	41.6667	745.806	19.6444
c23	mCherry	22.5556	45.4545	703.618	20.8571
c24	mCherry	14.8	30	510.284	16.3451
c15	mCherry	8.4	31.25	672.536	2.76974
14	hM4Di	9.31107	38.8889	542.065	13.2712
15	hM4Di	5.55557	46.1538	405.445	5.26328
36	hM4Di	1.04444	16.6667	296.959	3.21264
37	hM4Di	6.5111	40	582.756	7.04259
38	hM4Di	1.55556	33.3333	401.776	2.31939
39	hM4Di	11.1778	28.5714	626.088	11.229
40	hM4Di	10.1333	33.3333	730.211	13.3343
41	hM4Di	3.37777	28.5714	417.777	4.31761
42	hM4Di	4.11107	41.6667	642.941	5.63237
45	hM4Di	0	0	574.493	0.653989
		F. Light dark box test
ID	Group	Time spent in light side	Latency to light	Transitions
c12	mCherry	45.7557	16	11
c13	mCherry	44.4223	46.677	7
c14	mCherry	38.7333	27	8
c18	mCherry	32.5556	10.933	12
c19	mCherry	30.1111	9.133	10
c20	mCherry	40.7557	15.677	12
c21	mCherry	20.4445	21.867	8
c22	mCherry	24.9333	33.8	7
c23	mCherry	35.511	9.8	13
c24	mCherry	20.1556	22.8	10
c15	mCherry	25.2	40.467	7
14	hM4Di	0	300	0
15	hM4Di	9.37777	218.933	1
36	hM4Di	8.37773	37.677	3
37	hM4Di	41.889	15.8	7
38	hM4Di	16.2	84.933	4
39	hM4Di	23.5778	12	6
40	hM4Di	14.9333	75.6	4
41	hM4Di	27	6.533	6
42	hM4Di	0	300	0
45	hM4Di	19.7777	86.333	8
		G. Emotionality z-score
ID	Group	z-sccore
c12	mCherry	0.390932
c13	mCherry	0.399564
c14	mCherry	0.603081
c18	mCherry	-0.380671
c19	mCherry	0.00174622
c20	mCherry	0.397927
c21	mCherry	-0.301518
c22	mCherry	0.0312893
c23	mCherry	0.379437
c24	mCherry	-0.558478
c15	mCherry	-0.963308
14	hM4Di	-1.80899
15	hM4Di	-1.66159
36	hM4Di	-1.79782
37	hM4Di	-0.399729
38	hM4Di	-1.73658
39	hM4Di	-1.01467
40	hM4Di	-1.21431
41	hM4Di	-1.10168
42	hM4Di	-2.00961
45	hM4Di	-1.04103
		H. von Frey test
ID	Group	Mechanical threshold
c12Left paw	mCherry	1.48
c13Left paw	mCherry	1.69
c14Left paw	mCherry	0.83
c18Left paw	mCherry	2
c19Left paw	mCherry	2
c20Left paw	mCherry	2
c21Left paw	mCherry	1.37
c22Left paw	mCherry	1.58
c23Left paw	mCherry	0.57
c24Left paw	mCherry	2
c15Left paw	mCherry	1.19
c12Right paw	mCherry	0.87
c13Right paw	mCherry	2
c14Right paw	mCherry	0.16
c18Right paw	mCherry	0.36
c19Right paw	mCherry	2
c20Right paw	mCherry	1.83
c21Right paw	mCherry	0.87
c22Right paw	mCherry	0.87
c23Right paw	mCherry	2
c24Right paw	mCherry	1.24
c15Right paw	mCherry	1
14Left paw	hM4Di	2
15Left paw	hM4Di	1.37192
36Left paw	hM4Di	1.08578
37Left paw	hM4Di	2
38Left paw	hM4Di	0.908727
39Left paw	hM4Di	1.47508
40Left paw	hM4Di	2
41Left paw	hM4Di	0.711467
42Left paw	hM4Di	1.37885
45Left paw	hM4Di	0.908727
14Right paw	hM4Di	0.662689
15Right paw	hM4Di	1.19022
36Right paw	hM4Di	2
37Right paw	hM4Di	0.623907
38Right paw	hM4Di	1.08578
39Right paw	hM4Di	1.82811
40Right paw	hM4Di	1.08578
41Right paw	hM4Di	0.700842
42Right paw	hM4Di	2
45Right paw	hM4Di	0.400127

## Sheet: Figure.4
		D. Open field test
ID	Group	Time spent in center	Center entries	Distance
58	Sham-mCherry	2.95556	10	2375.07
64	Sham-mCherry	4.97777	18	3317.84
74	Sham-mCherry	6.24443	16	2440.6
75	Sham-mCherry	5.42223	16	2833.05
79	Sham-mCherry	3.86667	10	2405.24
88	Sham-mCherry	20.5777	26	2080.49
89	Sham-mCherry	5.7111	7	1366.62
101	Sham-mCherry	10.6222	25	3505.95
102	Sham-mCherry	1.64445	4	1238.36
50	Sham-hM3Dq	11.6888	14	2147.83
54	Sham-hM3Dq	9.77777	18	2753.89
63	Sham-hM3Dq	7.86667	22	3750.54
81	Sham-hM3Dq	6.48883	14	2869.21
84	Sham-hM3Dq	10.2889	21	3028.48
90	Sham-hM3Dq	10.9333	25	3199.77
93	Sham-hM3Dq	12.5556	22	3270.81
98	Sham-hM3Dq	12.6	18	2533.47
105	Sham-hM3Dq	4.97773	14	2917.83
52	Nerve injury-mCherry	5.04443	6	1427.11
53	Nerve injury-mCherry	2.97778	7	1394.38
60	Nerve injury-mCherry	6.95557	12	2604.26
65	Nerve injury-mCherry	2.6	8	1911.71
66	Nerve injury-mCherry	5	12	2704.76
76	Nerve injury-mCherry	9.15557	13	2836.48
80	Nerve injury-mCherry	16.8445	11	1221.34
96	Nerve injury-mCherry	6.75557	12	2473.72
97	Nerve injury-mCherry	4.77777	9	1789.83
48	Nerve injury-hM3Dq	8.04443	18	2588.81
61	Nerve injury-hM3Dq	7.0889	18	3303.48
62	Nerve injury-hM3Dq	2.75556	6	1871.49
78	Nerve injury-hM3Dq	5.4	19	3617.3
83	Nerve injury-hM3Dq	13.4889	27	3501.18
92	Nerve injury-hM3Dq	3.66667	8	1722.48
99	Nerve injury-hM3Dq	1.84445	3	1869.86
107	Nerve injury-hM3Dq	13.1554	22	3031.82
111	Nerve injury-hM3Dq	18.1111	22	2285.54
		E. Elevated plus maze test
ID	Group	Time spent in open arms	Open arms entries	Distance
58	Sham-mCherry	29.7111	47.6191	764.506
64	Sham-mCherry	42.111	36.3636	790.167
74	Sham-mCherry	17.7111	47.8261	659.4
75	Sham-mCherry	30.6	56.25	558.632
79	Sham-mCherry	24.3333	45.4545	670.592
88	Sham-mCherry	9.24443	33.3333	612.265
89	Sham-mCherry	13.6445	33.3333	660.09
101	Sham-mCherry	27.6445	47.8261	608.788
102	Sham-mCherry	23.3778	50	562.321
50	Sham-hM3Dq	11.3556	38.0952	753.113
54	Sham-hM3Dq	30.0222	55.5556	780.444
63	Sham-hM3Dq	23.6889	43.3333	906.996
81	Sham-hM3Dq	17.0667	25	762.059
84	Sham-hM3Dq	5.73333	31.8182	762.068
90	Sham-hM3Dq	40.711	56	744.99
93	Sham-hM3Dq	31.8445	46.1538	831.923
98	Sham-hM3Dq	21.4445	55	680.53
105	Sham-hM3Dq	11.6	40	803.352
52	Nerve injury-mCherry	7.46667	42.8571	558.471
53	Nerve injury-mCherry	2.28889	20	426.137
60	Nerve injury-mCherry	26.0222	45.8333	814.59
65	Nerve injury-mCherry	0	0	459.602
66	Nerve injury-mCherry	14.2222	26.087	739.815
76	Nerve injury-mCherry	20.3778	45.8333	752.275
80	Nerve injury-mCherry	10.0667	27.7778	502.7
96	Nerve injury-mCherry	12.7778	31.5789	684.327
97	Nerve injury-mCherry	0.333333	16.6667	385.283
48	Nerve injury-hM3Dq	52.911	66.6667	675.219
61	Nerve injury-hM3Dq	31.0889	52.3809	789.987
62	Nerve injury-hM3Dq	8.15557	26.6667	514.158
78	Nerve injury-hM3Dq	18.3333	24	915.409
83	Nerve injury-hM3Dq	21.3111	43.2432	1073.82
92	Nerve injury-hM3Dq	12.3111	31.25	816.676
99	Nerve injury-hM3Dq	29.1556	37.5	640.274
107	Nerve injury-hM3Dq	41.2223	46.6667	917.358
111	Nerve injury-hM3Dq	26.9111	52	794.199
		F. Light dark box test
ID	Group	Time spent in light side	Latency to light	Transitions
58	Sham-mCherry	28.4	54.8	6
64	Sham-mCherry	33.1111	13.4	11
74	Sham-mCherry	38.4667	19.6	7
75	Sham-mCherry	31.0889	5.133	11
79	Sham-mCherry	12.0888	52.8	5
88	Sham-mCherry	41.1557	9.667	8
89	Sham-mCherry	37.1333	6.067	14
101	Sham-mCherry	39.8223	22.333	10
102	Sham-mCherry	32.8889	8.6	12
50	Sham-hM3Dq	26.7556	31	12
54	Sham-hM3Dq	51.289	5.867	12
63	Sham-hM3Dq	35.4223	8.467	9
81	Sham-hM3Dq	5.7111	122.2	2
84	Sham-hM3Dq	24.0666	53.933	6
90	Sham-hM3Dq	42.1557	7.467	10
93	Sham-hM3Dq	35.8223	31.467	9
98	Sham-hM3Dq	23.1778	11.467	10
105	Sham-hM3Dq	41.7333	17.8	11
52	Nerve injury-mCherry	40.6223	21.067	5
53	Nerve injury-mCherry	5.5111	94.467	5
60	Nerve injury-mCherry	14.8445	105.867	7
65	Nerve injury-mCherry	20.8222	139.6	4
66	Nerve injury-mCherry	31.1111	40.876	10
76	Nerve injury-mCherry	18.4445	13.733	8
80	Nerve injury-mCherry	3.66667	271.467	1
96	Nerve injury-mCherry	13.1555	71.867	4
97	Nerve injury-mCherry	9.42223	233	2
48	Nerve injury-hM3Dq	26.3111	41.4	8
61	Nerve injury-hM3Dq	27.9778	35.2	10
62	Nerve injury-hM3Dq	25.5111	25.2	6
78	Nerve injury-hM3Dq	38.089	12.333	13
83	Nerve injury-hM3Dq	43.2223	13.533	14
92	Nerve injury-hM3Dq	26.9111	34.533	7
99	Nerve injury-hM3Dq	33.9333	29.333	8
107	Nerve injury-hM3Dq	37.8443	10.133	13
111	Nerve injury-hM3Dq	33.0667	8.533	10
		G. Emotionality z-score
ID	Group	z-sccore
58	Sham-mCherry	-0.208057
64	Sham-mCherry	0.506248
74	Sham-mCherry	-0.0399687
75	Sham-mCherry	0.067566
79	Sham-mCherry	-0.953208
88	Sham-mCherry	0.612675
89	Sham-mCherry	-0.258646
101	Sham-mCherry	0.601706
102	Sham-mCherry	-0.328316
50	Sham-hM3Dq	-0.28466
54	Sham-hM3Dq	0.799757
63	Sham-hM3Dq	0.105824
81	Sham-hM3Dq	-0.96484
84	Sham-hM3Dq	-0.56439
90	Sham-hM3Dq	0.861524
93	Sham-hM3Dq	0.528626
98	Sham-hM3Dq	-0.09115
105	Sham-hM3Dq	-0.14728
52	Nerve injury-mCherry	-0.37388
53	Nerve injury-mCherry	-1.99718
60	Nerve injury-mCherry	-0.61178
65	Nerve injury-mCherry	-1.51724
66	Nerve injury-mCherry	-0.50846
76	Nerve injury-mCherry	-0.53754
80	Nerve injury-mCherry	-0.99552
96	Nerve injury-mCherry	-1.13391
97	Nerve injury-mCherry	-1.81014
48	Nerve injury-hM3Dq	0.792137
61	Nerve injury-hM3Dq	0.063627
62	Nerve injury-hM3Dq	-1.05581
78	Nerve injury-hM3Dq	-0.08255
83	Nerve injury-hM3Dq	0.684048
92	Nerve injury-hM3Dq	-0.24161
99	Nerve injury-hM3Dq	-0.65028
107	Nerve injury-hM3Dq	1.13253
111	Nerve injury-hM3Dq	0.758445
		H. von Frey test
ID	Group	Mechanical threshold
52Left paw	Nerve injury-mCherry-Pre	0.15625
53Left paw	Nerve injury-mCherry-Pre	0.284555
60Left paw	Nerve injury-mCherry-Pre	0.329417
65Left paw	Nerve injury-mCherry-Pre	0.051718
66Left paw	Nerve injury-mCherry-Pre	0.10901
76Left paw	Nerve injury-mCherry-Pre	0.231367
80Left paw	Nerve injury-mCherry-Pre	0.532035
96Left paw	Nerve injury-mCherry-Pre	0.400127
97Left paw	Nerve injury-mCherry-Pre	0.413863
52Left paw	Nerve injury-mCherry-CNO	0.100351
53Left paw	Nerve injury-mCherry-CNO	0.284555
60Left paw	Nerve injury-mCherry-CNO	0.498031
65Left paw	Nerve injury-mCherry-CNO	0.284555
66Left paw	Nerve injury-mCherry-CNO	0.262704
76Left paw	Nerve injury-mCherry-CNO	0.037742
80Left paw	Nerve injury-mCherry-CNO	0.206566
96Left paw	Nerve injury-mCherry-CNO	0.071483
97Left paw	Nerve injury-mCherry-CNO	0.40321
48Left paw	Nerve injury-hM3Dq-Pre	0.15625
61Left paw	Nerve injury-hM3Dq-Pre	0.096791
62Left paw	Nerve injury-hM3Dq-Pre	0.231367
78Left paw	Nerve injury-hM3Dq-Pre	0.532035
83Left paw	Nerve injury-hM3Dq-Pre	0.206566
92Left paw	Nerve injury-hM3Dq-Pre	0.532035
99Left paw	Nerve injury-hM3Dq-Pre	0.324645
107Left paw	Nerve injury-hM3Dq-Pre	0.623907
111Left paw	Nerve injury-hM3Dq-Pre	0.156437
48Left paw	Nerve injury-hM3Dq-CNO	0.324645
61Left paw	Nerve injury-hM3Dq-CNO	0.284555
62Left paw	Nerve injury-hM3Dq-CNO	0.40321
78Left paw	Nerve injury-hM3Dq-CNO	0.329417
83Left paw	Nerve injury-hM3Dq-CNO	0.40321
92Left paw	Nerve injury-hM3Dq-CNO	0.532035
99Left paw	Nerve injury-hM3Dq-CNO	1.08578
107Left paw	Nerve injury-hM3Dq-CNO	0.623907
111Left paw	Nerve injury-hM3Dq-CNO	1.23728
52Right paw	Nerve injury-mCherry-Pre	1.58032
53Right paw	Nerve injury-mCherry-Pre	1.82811
60Right paw	Nerve injury-mCherry-Pre	1.58032
65Right paw	Nerve injury-mCherry-Pre	1.08578
66Right paw	Nerve injury-mCherry-Pre	2
76Right paw	Nerve injury-mCherry-Pre	2
80Right paw	Nerve injury-mCherry-Pre	2
96Right paw	Nerve injury-mCherry-Pre	2
97Right paw	Nerve injury-mCherry-Pre	2
52Right paw	Nerve injury-mCherry-CNO	2
53Right paw	Nerve injury-mCherry-CNO	1.82811
60Right paw	Nerve injury-mCherry-CNO	0.908727
65Right paw	Nerve injury-mCherry-CNO	0.532035
66Right paw	Nerve injury-mCherry-CNO	2
76Right paw	Nerve injury-mCherry-CNO	2
80Right paw	Nerve injury-mCherry-CNO	1.37885
96Right paw	Nerve injury-mCherry-CNO	0.711467
97Right paw	Nerve injury-mCherry-CNO	0.81193
48Right paw	Nerve injury-hM3Dq-Pre	2
61Right paw	Nerve injury-hM3Dq-Pre	2
62Right paw	Nerve injury-hM3Dq-Pre	2
78Right paw	Nerve injury-hM3Dq-Pre	2
83Right paw	Nerve injury-hM3Dq-Pre	2
92Right paw	Nerve injury-hM3Dq-Pre	2
99Right paw	Nerve injury-hM3Dq-Pre	2
107Right paw	Nerve injury-hM3Dq-Pre	2
111Right paw	Nerve injury-hM3Dq-Pre	2
48Right paw	Nerve injury-hM3Dq-CNO	2
61Right paw	Nerve injury-hM3Dq-CNO	2
62Right paw	Nerve injury-hM3Dq-CNO	2
78Right paw	Nerve injury-hM3Dq-CNO	2
83Right paw	Nerve injury-hM3Dq-CNO	2
92Right paw	Nerve injury-hM3Dq-CNO	0.623907
99Right paw	Nerve injury-hM3Dq-CNO	1.23728
107Right paw	Nerve injury-hM3Dq-CNO	2
111Right paw	Nerve injury-hM3Dq-CNO	2
58Left paw	Sham-mCherry-Pre	2
64Left paw	Sham-mCherry-Pre	2
74Left paw	Sham-mCherry-Pre	2
75Left paw	Sham-mCherry-Pre	2
79Left paw	Sham-mCherry-Pre	2
88Left paw	Sham-mCherry-Pre	2
89Left paw	Sham-mCherry-Pre	2
101Left paw	Sham-mCherry-Pre	0.571606
102Left paw	Sham-mCherry-Pre	0.711467
58Left paw	Sham-mCherry-CNO	2
64Left paw	Sham-mCherry-CNO	2
74Left paw	Sham-mCherry-CNO	2
75Left paw	Sham-mCherry-CNO	2
79Left paw	Sham-mCherry-CNO	2
88Left paw	Sham-mCherry-CNO	2
89Left paw	Sham-mCherry-CNO	2
101Left paw	Sham-mCherry-CNO	1.19191
102Left paw	Sham-mCherry-CNO	2
50Left paw	Sham-hM3Dq-Pre	1.82811
54Left paw	Sham-hM3Dq-Pre	2
63Left paw	Sham-hM3Dq-Pre	2
81Left paw	Sham-hM3Dq-Pre	2
84Left paw	Sham-hM3Dq-Pre	2
90Left paw	Sham-hM3Dq-Pre	2
93Left paw	Sham-hM3Dq-Pre	2
98Left paw	Sham-hM3Dq-Pre	2
105Left paw	Sham-hM3Dq-Pre	2
50Left paw	Sham-hM3Dq-CNO	2
54Left paw	Sham-hM3Dq-CNO	2
63Left paw	Sham-hM3Dq-CNO	2
81Left paw	Sham-hM3Dq-CNO	2
84Left paw	Sham-hM3Dq-CNO	2
90Left paw	Sham-hM3Dq-CNO	2
93Left paw	Sham-hM3Dq-CNO	2
98Left paw	Sham-hM3Dq-CNO	1.23728
105Left paw	Sham-hM3Dq-CNO	2
58Right paw	Sham-mCherry-Pre	1.23728
64Right paw	Sham-mCherry-Pre	1.23728
74Right paw	Sham-mCherry-Pre	0.86859
75Right paw	Sham-mCherry-Pre	2
79Right paw	Sham-mCherry-Pre	2
88Right paw	Sham-mCherry-Pre	2
89Right paw	Sham-mCherry-Pre	2
101Right paw	Sham-mCherry-Pre	2
102Right paw	Sham-mCherry-Pre	2
58Right paw	Sham-mCherry-CNO	2
64Right paw	Sham-mCherry-CNO	1.58032
74Right paw	Sham-mCherry-CNO	2
75Right paw	Sham-mCherry-CNO	1.82811
79Right paw	Sham-mCherry-CNO	2
88Right paw	Sham-mCherry-CNO	1.69418
89Right paw	Sham-mCherry-CNO	2
101Right paw	Sham-mCherry-CNO	0.571606
102Right paw	Sham-mCherry-CNO	2
50Right paw	Sham-hM3Dq-Pre	0.490249
54Right paw	Sham-hM3Dq-Pre	2
63Right paw	Sham-hM3Dq-Pre	2
81Right paw	Sham-hM3Dq-Pre	2
84Right paw	Sham-hM3Dq-Pre	2
90Right paw	Sham-hM3Dq-Pre	2
93Rightpaw	Sham-hM3Dq-Pre	2
98Right paw	Sham-hM3Dq-Pre	2
105Right paw	Sham-hM3Dq-Pre	2
50Right paw	Sham-hM3Dq-CNO	2
54Right paw	Sham-hM3Dq-CNO	2
63Right paw	Sham-hM3Dq-CNO	2
81Right paw	Sham-hM3Dq-CNO	2
84Right paw	Sham-hM3Dq-CNO	2
90Right paw	Sham-hM3Dq-CNO	1.69418
93Rightpaw	Sham-hM3Dq-CNO	2
98Right paw	Sham-hM3Dq-CNO	2
105Right paw	Sham-hM3Dq-CNO	2

## Sheet: Figure.5
	H, I. Voltage-clamp recording
ID	Amplitude	Latency to peak
190530c	358.954	5.845
190530h	75.8693	9.23889
190530i	107.027	11.9778
190530l	43.2932	9.81363
190603a	49.9504	7.75882
190603b	287.295	6.12727
190603c	59.3894	7.6
190603d	107.635	7.13635
190603f	260.563	6.09999
190603g	40.1599	7.095
190603h	20.7232	5.78333
190603i	80.5436	7.90999
190603j	254.63	8.20625
190603l	159.104	7.69501
190603n	200.675	7.09501

## Sheet: Figure.6
	B-E. Patch-clamp recording
ID	Group	Resting membrane potential	Rheobase	Action potential threshold	Membrane resistance	Action potential amplitude
190716a	Sham	-78.4686	460	-21.0266	310.7	51.2866
190716b	Sham	-77.5754	140	-29.5715	257	66.1015
190716e	Sham	-68.7815	320	-36.438	252.8	69.338
190716f	Sham	-77.7753	180	-27.8931	374.3	51.0531
190716g	Sham	-78.5583	120	-27.8015	275.8	76.5415
190716h	Sham	-69.1176	280	-24.8718	223.5	68.8918
190716i	Sham	-70.0941	80	-32.0129	479.8	65.8829
190716b	Sham	-75.5103	160	-32.9285	242.6	51.3885
190716d	Sham	-75.3816	100	-35.0342	301.4	78.1242
190716e	Sham	-78.7865	290	-22.2778	270.8	54.1978
190716f	Sham	-67.2468	220	-17.7002	305.9	50.8702
190716g	Sham	-63.9218	120	-30.7007	314	50.3607
190716o	Sham	-66.2239	110	-35.9497	322.8	77.3897
190809b	Sham	-79.2317	190	-23.8648	346.9	49.0847
190809c	Sham	-73.562	120	-27.9846	338.7	52.0946
190826a	Sham	-66.0004	110	-24.7192	310.9	36.2892
190826b	Sham	-67.9399	120	-31.6773	284.9	66.6573
190826d	Sham	-66.2205	160	-32.2876	258.7	76.5376
190826e	Sham	-67.3833	500	-25.4822	231.9	63.7522
190826g	Sham	-71.6971	210	-32.4707	210.4	79.0107
190719a	Nerve injury	-73.2829	30	-32.4097	323	77.6397
190719b	Nerve injury	-73.4798	60	-37.0178	537.2	71.4378
190719c	Nerve injury	-78.6453	60	-26.825	313	60.795
190719d	Nerve injury	-68.7979	70	-38.1775	466.6	76.6599
190730a	Nerve injury	-75.5106	80	-30.6091	291.5	61.2491
190730b	Nerve injury	-81.1548	80	-34.0271	257.2	78.5671
190730d	Nerve injury	-75.449	90	-28.0151	246.6	65.9451
190730e	Nerve injury	-63.7651	100	-33.5693	400.9	59.4193
190730f	Nerve injury	-72.1853	100	-32.5317	304.9	67.2617
190730h	Nerve injury	-82.0802	100	-34.2102	381.4	77.3602
190730i	Nerve injury	-76.7665	100	-31.4636	262.4	70.4636
190730j	Nerve injury	-64.7147	100	-34.2102	280.1	79.3102
190730k	Nerve injury	-69.2918	110	-34.8511	382.8	68.0511
190801a	Nerve injury	-80.9495	110	-29.6326	328.2	70.6526
190801b	Nerve injury	-79.5721	110	-27.5879	264	59.7579
190801c	Nerve injury	-75.3374	120	-32.4707	391.4	60.0907
190801d	Nerve injury	-73.8732	130	-29.9683	283.4	71.7483
190801e	Nerve injury	-73.8531	140	-25.1465	338.8	67.6565
190801f	Nerve injury	-76.8589	140	-37.8723	341.3	81.6123
190801g	Nerve injury	-66.753	160	-35.3088	457.7	65.6588
190801h	Nerve injury	-75.2545	170	-31.0364	250.8	64.6064
190801i	Nerve injury	-66.1741	200	-34.5459	466	78.2159

## Sheet: Figure.7
		C, D Voltage-clamp recording
ID	Group	Baseline	CNO	ΔsIPSC
201124b	Sham-hM4Di	3.12281	3.15789	0.035088
201124c	Sham-hM4Di	1.61404	0.894737	-0.7193
201124e	Sham-hM4Di	0.263158	0.350877	0.087719
201126a	Sham-hM4Di	0.684211	0.614035	-0.07018
201126d	Sham-hM4Di	1.5614	1.80702	0.245614
201126e	Sham-hM4Di	0.385965	0.280702	-0.10526
201126a	Sham-hM4Di	2.68421	2.4386	-0.24561
201126e	Sham-hM4Di	3.36842	3	-0.36842
201126g	Sham-hM4Di	0.122807	0.280702	0.157895
201126h	Sham-hM4Di	0.736842	0.684211	-0.05263
200520b	Nerve injury-EYFP	7.13158	8.87719	1.74561
200520c	Nerve injury-EYFP	2.15789	4.29825	2.14035
2050520d	Nerve injury-EYFP	1.12281	2.05263	0.929825
200522a	Nerve injury-EYFP	2.75439	2.40351	-0.35088
200522b	Nerve injury-EYFP	3.77193	3.82456	0.052632
200522c	Nerve injury-EYFP	4.59649	4.54386	-0.05263
200524a	Nerve injury-EYFP	1.29825	0.912281	-0.38596
200524b	Nerve injury-EYFP	1.35088	0.719298	-0.63158
200527a	Nerve injury-EYFP	7.2807	6.26316	-1.01754
200527c	Nerve injury-EYFP	7.35088	7.22807	-0.12281
200311b	Nerve injury-hM4Di	1.15789	1.14035	-0.0175439
200311c	Nerve injury-hM4Di	4.40351	2.78947	-1.61404
200310a	Nerve injury-hM4Di	1.31579	0.22807	-1.08772
200310b	Nerve injury-hM4Di	3.91228	3.40351	-0.508772
200310c	Nerve injury-hM4Di	2.08772	1.21053	-0.877193
200314c	Nerve injury-hM4Di	3.08772	1.59649	-1.49123
200314g	Nerve injury-hM4Di	2.59649	2.82456	0.22807
200316b	Nerve injury-hM4Di	8.07018	5.12281	-2.94737
200316c	Nerve injury-hM4Di	2.7193	0.473684	-2.24561
200316f	Nerve injury-hM4Di	2.94737	1.45614	-1.49123
200526a	Nerve injury-hM4Di	3.03509	1.70175	-1.33333
200526c	Nerve injury-hM4Di	1.26316	0.807018	-0.45614
200526d	Nerve injury-hM4Di	13.3509	12.2456	-1.10526
		E. Elevated plus maze test
ID	Group	Time spent in open arms	Open arms entries	Distance
307	mCherry	3.77777	20	432.463
326	mCherry	4.2	44.4444	420.546
327	mCherry	2.31111	33.3333	412.606
308	mCherry	0	0	243.735
309	mCherry	6.93333	50	521.228
334	mCherry	3.5111	42.8571	312.403
324	mCherry	2.51111	22.2222	399.205
342	mCherry	0.222222	25	427.945
284	hM4Di	2.44445	12.5	641.941
286	hM4Di	12.6444	41.1765	623.832
316	hM4Di	4.24443	42.8571	388.79
319	hM4Di	34.6443	50	397.965
324	hM4Di	4.9111	37.5	501.826
340	hM4Di	30.3333	41.1765	642.715
346	hM4Di	9.77773	53.3333	484.627

## Sheet: Figure.S1
		B-D. z-score
ID	Group	z-time spent in center	z-time spent in open arms	z-time spent in light side
c16	Sham	-0.235801	0.559836	1.33426
c17	Sham	0.162109	0.117796	0.546209
c27	Sham	-0.290686	-0.184085	-0.35806
c28	Sham	-0.501081	1.41876	0.784568
c29	Sham	-0.963027	0.570618	0.022803
c33	Sham	0.948789	-0.187675	0.165222
c34	Sham	-0.340995	-0.194866	-2.23924
c35	Sham	2.17457	0.178895	-0.35475
c36	Sham	-0.953879	-2.27928	0.098981
19	Nerve injury	-0.0574246	0.0818616	-1.02711
20	Nerve injury	-0.0985883	-1.3413	-0.60981
33	Nerve injury	-0.789227	-2.16069	-2.89499
34	Nerve injury	-0.72519	-2.49491	0.26458
35	Nerve injury	-1.21458	-2.34757	-1.812
70	Nerve injury	-0.523947	-0.0906418	-2.40151
71	Nerve injury	0.48228	-1.90193	-2.37833
72	Nerve injury	-0.624572	-0.173303	-1.54705
73	Nerve injury	-1.06365	-1.25145	-1.62652

## Sheet: Figure.S2
		Novelty suppressed feeding
ID	Group	Latency to feed
51'	Sham	132
52'	Sham	103
53'	Sham	132
55'	Sham	85
58'	Sham	88
59'	Sham	95
64'	Sham	59
65'	Sham	44
48'	Nerve injury	245
49'	Nerve injury	85
50'	Nerve injury	220
56'	Nerve injury	350
57'	Nerve injury	140
60'	Nerve injury	125
62'	Nerve injury	119
63'	Nerve injury	116
Naïve1	Naïve	90
Naïve2	Naïve	60
Naïve3	Naïve	148
Naïve4	Naïve	121
Naïve5	Naïve	82
Naïve6	Naïve	64
Naïve7	Naïve	33
Naïve8	Naïve	61
		additional data
ID	Group	30-min home cage feeding (g)
51'	Sham	0.8
52'	Sham	0.9
53'	Sham	0.7
55'	Sham	0.5
58'	Sham	0.7
59'	Sham	0.6
64'	Sham	0.6
65'	Sham	0.6
48'	Nerve injury	0.8
49'	Nerve injury	0.7
50'	Nerve injury	1.1
56'	Nerve injury	0.9
57'	Nerve injury	0.4
60'	Nerve injury	1
62'	Nerve injury	0.6
63'	Nerve injury	0.5
Naïve1	Naïve	0.8
Naïve2	Naïve	0.8
Naïve3	Naïve	0.9
Naïve4	Naïve	1
Naïve5	Naïve	0.9
Naïve6	Naïve	0.8
Naïve7	Naïve	0.8
Naïve8	Naïve	0.6

[truncated: 12 more sheets: Figure.S3, Figure.S3_Cumulative prob, Figure.S4, Figure.S4_Cumulative prob, Figure.S5, Figure.S5_Cumulative prob, Figure.S6, Figure.S7, Figure.S8, Figure.S9, Figure.S10, Figure.S11]
